# Supplementary material for: Discovery of functional non-coding conserved regions in the α-synuclein gene locus
Source: F1000Res. 2014 Dec 8;3:259. Originally published 2014 Oct 29. [Version 2] doi: 10.12688/f1000research.3281.2 (PMC4275022; doi:10.12688/f1000research.3281.2)
Supplement: Combined normalized raw datasets of Luciferase assays on SNCA conserved elements — Data are ratios of luminometer readings for firefly luciferase and renilla luciferase. Ratios were normalized to Prom. Each non-coding element is labeled and data are presented under each element. Elements are organized according to Figure 2A–C. [file f1000research-3-6309-s0000.tgz]

Archive with 1 entries (1 files):
- f26a4d6c-0489-407b-9a7d-a11bde1710a8_Combined_raw_data_for_Figure_2l.csv
