# Supplementary material for: Discovery of functional non-coding conserved regions in the α-synuclein gene locus
Source: F1000Res. 2014 Dec 8;3:259. Originally published 2014 Oct 29. [Version 2] doi: 10.12688/f1000research.3281.2 (PMC4275022; doi:10.12688/f1000research.3281.2)
Supplement: Combined normalized raw datasets of Luciferase assays on SNCA conserved elements — Data are ratios of luminometer readings for firefly luciferase and renilla luciferase. Ratios were normalized to Prom. Each non-coding element is labeled and data are presented under each element. Elements are organized according to Figure 2A–C. [file f1000research-3-6309-s0000.tgz › f26a4d6c-0489-407b-9a7d-a11bde1710a8_Combined_raw_data_for_Figure_2l.csv]

Figure 2A
Bas	Con	Prom	D1	D2	D3	D4	D5	D6	D7	D8
0.05301	7.43225	1.33404	1.75173	1.38369	3.62643	0.71556	1.15796	0.33377	0.73429	1.01358
0.03328	6.84853	1.04151	2.25086	1.62017	4.70592	0.9165	1.08533	0.38052	0.68349	1.085
0.06693	7.37318	1.21144	1.66113	1.0441	3.00138	0.76308	1.45251	0.38546	0.75886	1.39541
0.05593	9.5261	1.33936	1.93179	1.35406	3.09302	1.52343	0.78931	0.33636	0.95329	0.87333
0.04275	7.99571	0.87413			3.02654			0.30236
0.03481	9.92522	0.69641			2.29555			0.1557
0.037	10.07349	1.63882			2.95237			0.31942
0.03434	7.7879	0.79062			3.0548			0.26438
0.03888	11.31747	1.01307						0.34889
0.04643	11.89489	0.90576						0.54323
0.05375	11.84628	0.95807						0.35548
0.04915	10.42052	1.12307						0.39329
Figure 2B
I1	I2	I3	I4	I5	I6	I7	I8	I9	I10	I11	I12	I13	I14	I15	I16
0.7713	1.60508	0.82965	0.97388	1.89748	1.50737	1.24401	1.32111	1.15355	1.01424	1.07913	2.51542	1.22315	0.78836	1.25728	0.85869
0.8102	1.33752	0.6784	1.05144	1.77551	1.53436	1.09025	1.51125	1.42811	1.29911	1.2584	2.09632	1.1648	1.1436	0.93587	0.87453
0.84285	1.58093	0.89819	0.90628	2.42104	1.49246	1.3094	1.34916	1.32336	1.01366	1.24824	2.09523	1.22162	0.92867	1.35881	0.56661
0.7884	1.31477	0.78717	1.15252	1.5858	1.26966	1.10726	1.44788	1.06507	1.05863	1.34667	3.14761	1.06656	1.42136	1.38738	0.91031
		0.6836	1.02954	1.65869	1.67724	0.9493	1.24883	1.11932	0.89481	0.9954	2.9267	1.02579	1.2872	1.21607	0.67624
		0.78616	0.77507	1.19053	1.2199	0.94467	1.4331	1.11933	0.71439	0.82201	1.88501	1.02414	1.12798	0.98199	0.92547
		0.81601	0.91075	1.34836	1.60858	0.94966	1.33707	1.11408	0.65687	1.18514	1.68868	1.09835	1.02114	1.32935	1.61917
		0.82116	1.0949	1.47096	1.667	1.07887	1.2783	0.85127	0.9009	1.10654	2.02322	1.50287	0.93334	1.21294	1.46468
		1.0095		3.18016	2.21122		1.2779				2.4051				0.85677
		1.04782		2.4837	1.78442		1.58278				3.00693				0.91854
		0.93783		2.35131	1.61726		1.24152				2.57513				1.00974
		1.00464		2.64558	1.36583		1.49278				3.49787				1.16454
Figure 2C
U1	U2	U3	U41	U42	U43
0.93815	1.09838	1.71856	1.08672	0.82954	1.25903
0.95829	0.77863	1.44866	1.09249	1.16081	1.62605
0.83065	0.93392	1.54015	1.20186	1.36624	1.29475
0.89111	1.05349	1.04494	1.17283	1.09446	1.054
0.72029	0.8997	1.69472	1.27444	1.45773	1.26352
0.98242	1.07241	2.09599	1.30692	0.81579	2.72642
0.96908	1.02896	1.35917	1.8539	0.99592	1.88524
0.95763	0.94325	1.24041	1.58824	1.21653	1.63722
1.15888	0.92007
1.27678	1.22553
1.02939	1.06003
1.03464	0.96315
